# Supplementary material for: Application of High-Photoelasticity Polyurethane to Tactile Sensor for Robot Hands
Source: Polymers (Basel). 2022 Nov 22;14(23):5057. doi: 10.3390/polym14235057 (PMC9738735; doi:10.3390/polym14235057)
Supplement: Supplementary file 1 [file polymers-14-05057-s001.zip]

Archive with 2 entries (2 files):
- MVI_1596_X-axis-vertical.MOV
- MVI_1605_Y-axis-vertical.MOV
